# Supplementary material for: Molecular evolution of the proopiomelanocortin system in Barn owl species
Source: PLoS One. 2020 May 5;15(5):e0231163. doi: 10.1371/journal.pone.0231163 (PMC7199972; doi:10.1371/journal.pone.0231163)
Supplement: S3 Table — (XLSX) [file pone.0231163.s010.xlsx]

## Sheet: Sheet1
S3 Table	Sample and provider names, localisation, year and sex of the samples used in this study.
					Geographic coordinates
Sample Name	Voucher	Museum/contact	Country	Geographic location	latitude	longitude	Year	Sex	Sample name
4340	4340	Natural History Museum Basel	Sumatra	North East Timbang Serdang	NA	NA	NA	NA	Phodilus badius
10555	10555	Natural History Museum Basel	Sumatra	North East Timbang Serdang	NA	NA	1934	2	Phodilus badius
hulotte_100	NA	Dr. Simon Potier, Puy du fou, F	France	Puy du fou	46.8896	-0.928116	2017	NA	Strix aluco
hulotte_101	NA	Dr. Simon Potier, Puy du fou, F	France	Puy du fou	46.8896	-0.928116	2017	NA	Strix aluco
M005361	NA	Swiss population	Switzerland	Lausanne	46.5269	6.55368	2007	NA	Strix aluco
M005363	NA	Swiss population	Switzerland	Lausanne	46.5269	6.55368	2007	NA	Strix aluco
M005372	NA	Swiss population	Switzerland	Lausanne	46.5269	6.55368	2007	NA	Strix aluco
M005379	NA	Swiss population	Switzerland	Lausanne	46.5269	6.55368	2007	NA	Strix aluco
M005385	NA	Swiss population	Switzerland	Lausanne	46.5269	6.55368	2007	NA	Strix aluco
M005919	NA	Swiss population	Switzerland	Lausanne	46.5269	6.55368	2007	NA	Strix aluco
M022355	NA	Swiss population	Switzerland	Lausanne	46.5269	6.55368	NA	NA	Strix aluco
Sa_cDNA	NA	Swiss population	Switzerland	Lausanne	46.5269	6.55368	NA	NA	Strix aluco
531	531	Durban Natural Science Museum	South Africa	Durban, KwaZulu-Natal	-29.51	31.02	1959	2	T. alba affinis
532	532	Durban Natural Science Museum	South Africa	Durban, KwaZulu-Natal	-29.47	31.02	1958	2	T. alba affinis
535	535	Durban Natural Science Museum	South Africa	Durban, KwaZulu-Natal	-29.51	31.02	1959	1	T. alba affinis
556	556	East London Museum, ZA	South Africa	East London	-32.59	27.52	1943	1	T. alba affinis
1368	1368	National Museum of Natural History Paris	Libreville	NA	NA	NA	1956	NA	T. alba affinis
1962.36	1962.36	National Museum of Natural History Paris	Mali	NA	NA	NA	1956	NA	T. alba affinis
1969.11	1969.11	National Museum of Natural History Paris	Cote d'Ivoire	NA	NA	NA	NA	NA	T. alba affinis
1994.1854	1994.1854	National Museum of Natural History Paris	Cameroun	NA	NA	NA	NA	NA	T. alba affinis
2532	2532	McGregor Museum, Kimberley	South Africa	Hopetown	-29.37	24.05	NA	2	T. alba affinis
3341	3341	Civic Museum of Natural History in Carmagnola, Turin	Burkina Faso	NA	NA	NA	NA	NA	T. alba affinis
6251	6251	Ditsong Museum of Natural History, Pretoria	Botswana	Francistown	NA	NA	1909	NA	T. alba affinis
8126	8126	Ditsong Museum of Natural History, Pretoria	South Africa	Matatiele	NA	NA	1911	NA	T. alba affinis
10429	10429	East London Museum, ZA	South Africa	East London district	-32.59	27.52	1962	2	T. alba affinis
10449	10449	East London Museum, ZA	South Africa	Queens Park Zoo	-31.54	26.53	1963	1	T. alba affinis
12286	12286	East London Museum, ZA	South Africa	Queens Park Zoo	-31.54	26.53	1966	1	T. alba affinis
14845	14845	Durban Natural Science Museum	South Africa	Durban, KwaZulu-Natal	-29.47	31.01	1962	1	T. alba affinis
14851	14851	East London Museum, ZA	South Africa	East London district	-32.59	27.52	1972	1	T. alba affinis
15007	15007	East London Museum, ZA	South Africa	Queens Park Zoo	-31.54	26.53	1972	2	T. alba affinis
15067	15067	East London Museum, ZA	South Africa	Cambridge district	-32.59	27.52	1973	1	T. alba affinis
15192	15192	East London Museum, ZA	South Africa	KWT district	-32.53	27.24	1958	2	T. alba affinis
15203	15203	East London Museum, ZA	South Africa	KWT district	-32.53	27.24	1972	NA	T. alba affinis
15204	15204	East London Museum, ZA	South Africa	KWT district	-32.53	27.24	1953	1	T. alba affinis
15272	15272	East London Museum, ZA	South Africa	Port Elizabeth District	-33.57	25.36	1958	2	T. alba affinis
15273	15273	East London Museum, ZA	South Africa	Port Elizabeth District	-33.57	25.36	1958	NA	T. alba affinis
15367	15367	East London Museum, ZA	South Africa	Quinera est	-32.97	27.96	1978	1	T. alba affinis
15937	15937	Durban Natural Science Museum	South Africa	Durban, KwaZulu-Natal	-29.47	31.01	1964	1	T. alba affinis
16748	16748	Durban Natural Science Museum	South Africa	Durban, KwaZulu-Natal	-29.51	31.02	1964	1	T. alba affinis
19083	19083	Durban Natural Science Museum	South Africa	Estcourt, KwaZulu-Natal	-29.01	29.52	1965	2	T. alba affinis
19219	19219	Natural History Museum of Zimbabwe, Bulawayo	Zimbabwe	Bulawayo	-20.1	28.34	1952		T. alba affinis
22262	22262	Natural History Museum Basel	Cameroon	Western Bikom Bamenda	NA	NA	1964	NA	T. alba affinis
29363	29363	Durban Natural Science Museum	South Africa	Pietermaritzburg, KwaZulu-Natal	-29.36	30.23	1973	NA	T. alba affinis
30881	30881	Durban Natural Science Museum	South Africa	Durban, KwaZulu-Natal	-29.51	31.02	1976	2	T. alba affinis
31032	31032	Durban Natural Science Museum	South Africa	Sapkama, 40 km S. of Jansenville, Cape, Eastern Cape	-33.22	25.03	1977	NA	T. alba affinis
31512	31512	Durban Natural Science Museum	South Africa	Durban, KwaZulu-Natal	-29.51	31.02	1979	1	T. alba affinis
32721	32721	Durban Natural Science Museum	South Africa	Pretoria district	-22.44	28.11	1968	NA	T. alba affinis
35530	35530	Durban Natural Science Museum	South Africa	Zoutpan Crater, 2km N of	-25.24	28.4	1972	2	T. alba affinis
37414	37414	Durban Natural Science Museum	South Africa	Durban, Maydon Wharf, KwaZulu-Natal	-29.52	31	1996	2	T. alba affinis
38048	38048	Durban Natural Science Museum	South Africa	NA	NA	NA	NA	NA	T. alba affinis
39481	39481	Durban Natural Science Museum	South Africa	Durban International Airport, KwaZulu-Natal	NA	NA	2006	NA	T. alba affinis
40152	40152	Ditsong Museum of Natural History, Pretoria	South Africa	Polly Shorts, Natal	-29.39	30.26	1951	1	T. alba affinis
44556	44556	Ditsong Museum of Natural History, Pretoria	South Africa	Towoomba, Warmbaths, TVL	NA	NA	1979	NA	T. alba affinis
60427	60427	Ditsong Museum of Natural History, Pretoria	South Africa	Bergville Cathedral Peak Forestry Reserve, Natal	-28.44	29.22	1982	NA	T. alba affinis
74431	74431	Ditsong Museum of Natural History, Pretoria	South Africa	Stilfontein on Potchefstroom, Klerksdorp	-26.5	26.46	1989	NA	T. alba affinis
76075	76075	Ditsong Museum of Natural History, Pretoria	South Africa	Lyttleton, Pretoria	-22.44	28.11	1992	NA	T. alba affinis
76447	76447	Ditsong Museum of Natural History, Pretoria	South Africa	Randburg Kyalami,near, on P66 / 1 Rd	NA	NA	1993	NA	T. alba affinis
76679	76679	Ditsong Museum of Natural History, Pretoria	South Africa	Pilgrimsrest, TVL	NA	NA	1994	NA	T. alba affinis
77145	77145	Ditsong Museum of Natural History, Pretoria	South Africa	Groblersdal Marble Hall, Farm Near, TVL	NA	NA	1996	NA	T. alba affinis
77563	77563	Ditsong Museum of Natural History, Pretoria	South Africa	Brits	-22.44	28.11	1997	NA	T. alba affinis
77875	77875	Ditsong Museum of Natural History, Pretoria	South Africa	Kopples pad near Wolwehoek	-26.92	27.82	1998	2	T. alba affinis
78309	78309	Ditsong Museum of Natural History, Pretoria	South Africa	Dickens Pan Near, Delmas	-26.09	28.41	2001	NA	T. alba affinis
79030	79030	Ditsong Museum of Natural History, Pretoria	South Africa	N4 Highway Marker N4-9 14.0e Pretoria North	-25.39	28.11	2005	NA	T. alba affinis
79033	79033	Ditsong Museum of Natural History, Pretoria	South Africa	N4 Highway Marker N4-10 12.8e between Pretoria And Brits	-25.4	28.11	2005	NA	T. alba affinis
79034	79034	Ditsong Museum of Natural History, Pretoria	South Africa	N1 Highway between Pretoria North And Hammanskraal	-22.44	28.11	2006	NA	T. alba affinis
79036	79036	Ditsong Museum of Natural History, Pretoria	South Africa	N1 Highway Marker N1-23 36.2s between Hammanskraal And Warmbaths	-24.58	28.21	2005	NA	T. alba affinis
79037	79037	Ditsong Museum of Natural History, Pretoria	South Africa	N4 Highway Marker N4-10 8.5e between Pretoria North And Brits	-25.39	27.52	2005	NA	T. alba affinis
80004	80004	Ditsong Museum of Natural History, Pretoria	South Africa	N410-12.4w Highway, Brits	-25.38	27.46	2006	2	T. alba affinis
80080	80080	Ditsong Museum of Natural History, Pretoria	South Africa	Middelburg	-25.45	29.3	2006	NA	T. alba affinis
80098	80098	Ditsong Museum of Natural History, Pretoria	South Africa	Or Tambo Airport, Johannesburg	-26.12	28.2	2007	NA	T. alba affinis
80139	80139	Ditsong Museum of Natural History, Pretoria	South Africa	N4-10 34.8w Highway. between Brits And Rustenburg	-25.38	27.46	2006	NA	T. alba affinis
80193	80193	Ditsong Museum of Natural History, Pretoria	South Africa	R50 Delmas-Leandra Road	-26.09	28.41	2007	2	T. alba affinis
80229	80229	Ditsong Museum of Natural History, Pretoria	South Africa	Viljoenskrool	-27.13	26.57	2002	NA	T. alba affinis
80246	80246	Ditsong Museum of Natural History, Pretoria	South Africa	Road R at Farm Rensburgshoop	-25.93	22.77	2008	1	T. alba affinis
80285	80285	Ditsong Museum of Natural History, Pretoria	South Africa	R50 Delmas- Leandra road,	-26.09	28.41	2008	2	T. alba affinis
80308	80308	Ditsong Museum of Natural History, Pretoria	South Africa	R50 Delmas-Leandra road,	-26.09	28.41	2009	NA	T. alba affinis
2011 italy	NA	Civic Museum of Natural History in Carmagnola, Turin	Burkina Faso	NA	NA	NA	NA	NA	T. alba affinis
2998 italy	2998	Civic Museum of Natural History in Carmagnola, Turin	Burkina Faso	NA	NA	NA	NA	NA	T. alba affinis
2998.2010 italy	2998.2	Civic Museum of Natural History in Carmagnola, Turin	Burkina Faso	NA	NA	NA	NA	NA	T. alba affinis
3rd indiv. Italy	NA	Civic Museum of Natural History in Carmagnola, Turin	Burkina Faso	NA	NA	NA	NA	NA	T. alba affinis
80250_Ta.affinis	80250	Ditsong Museum of Natural History, Pretoria	South Africa	R50 Delmas & Leandra Rd	-26.09	28.41	2007	2	T. alba affinis
80256_Ta.affinis	80256	Ditsong Museum of Natural History, Pretoria	South Africa	Settler, Dist. Warmbaths	-24.59	28.31	2008	1	T. alba affinis
80310_Ta.affinis	80310	Ditsong Museum of Natural History, Pretoria	South Africa	R50 Delmas-Leandra road,	-26.09	28.48	2008	1	T. alba affinis
80349_Ta.affinis	80349	Ditsong Museum of Natural History, Pretoria	South Africa	Delmas-Leandra road	-26.09	28.41	2009	NA	T. alba affinis
817 or 1998.817	817 or 1998.817	National Museum of Natural History Paris	Malawi	NA	NA	NA	NA	NA	T. alba affinis
MTD_C49577	MTD_C49577	Martin Packaert, Museum of Seckenberg, Frankfurt	Angola	NA	NA	NA	NA	NA	T. alba affinis
NMBV 00090	NMBV 00090	National Museum Bloemfontein	South Africa	Bloemfontein	-29.01	26.18	1975	2	T. alba affinis
NMBV 04783	NMBV 04783	National Museum Bloemfontein	South Africa	Bluemveld, Waterbron	-29.03	26.08	1995	1	T. alba affinis
NMBV 05103	NMBV 05103	National Museum Bloemfontein	South Africa	Bloemfontein	-29.03	26.08	1996	2	T. alba affinis
ORN B7.1/1.9	ORN B7.1/1.9	Natural History Museum of Zimbabwe, Bulawayo	Zimbabwe	Bulawayo	-20.1	28.34	1933	NA	T. alba affinis
ORN13034_Ta.affinis	ORN13034	Natural History Museum of Zimbabwe, Bulawayo	Zimbabwe	Bulawayo	-20.1	28.34	1953	2	T. alba affinis
ORN17805	ORN17805	Natural History Museum of Zimbabwe, Bulawayo	Zimbabwe	Kingsdale, Bulawayo	-20.1	28.34	1954	1	T. alba affinis
ORN20186	ORN20186	Natural History Museum of Zimbabwe, Bulawayo	Zimbabwe	Harare	-17.51	31.1	1955	1	T. alba affinis
ORN35619_Ta.affinis	ORN35619	Natural History Museum of Zimbabwe, Bulawayo	Zambia	Chilanga	-15.35	28.18	1958	2	T. alba affinis
ORN40177	ORN40177	Natural History Museum of Zimbabwe, Bulawayo	Zambia	W. Balovale District	-13.25	22.25	1959	1	T. alba affinis
ORN46582	ORN46582	Natural History Museum of Zimbabwe, Bulawayo	Zimbabwe	Bulawayo	-20.1	28.34	1961	2	T. alba affinis
ORN47011	ORN47011	Natural History Museum of Zimbabwe, Bulawayo	Zimbabwe	Insiza	-20.19	29.14	1961	1	T. alba affinis
ORN49011	ORN49011	Natural History Museum of Zimbabwe, Bulawayo	Zimbabwe	Bulawayo	-20.1	28.34	1962	1	T. alba affinis
ORN57073_Ta.affinis	ORN57073	Natural History Museum of Zimbabwe, Bulawayo	Zimbabwe	Harare	-17.51	31.1	1964	2	T. alba affinis
ORN58867	ORN58867	Natural History Museum of Zimbabwe, Bulawayo	Zimbabwe	Selukwe	-19.4	30	1965	1	T. alba affinis
ORN59794	ORN59794	Natural History Museum of Zimbabwe, Bulawayo	Zimbabwe	Mutare (Umtali)	-18.58	32.38	1963	1	T. alba affinis
ORN59795	ORN59795	Natural History Museum of Zimbabwe, Bulawayo	Zimbabwe	Nyazura	-18.43	32.1	1965	1	T. alba affinis
ORN60640	ORN60640	Natural History Museum of Zimbabwe, Bulawayo	Botswana	Nata River	-20.14	26.1	1966	1	T. alba affinis
ORN60641	ORN60641	Natural History Museum of Zimbabwe, Bulawayo	Botswana	Nata River	-20.14	26.1	1966	2	T. alba affinis
ORN61343	ORN61343	Natural History Museum of Zimbabwe, Bulawayo	Zimbabwe	Nampini Ranch	-20.1	28.34	1967	2	T. alba affinis
ORN63298	ORN63298	Natural History Museum of Zimbabwe, Bulawayo	Zimbabwe	Bulawayo	-20.1	28.34	1967	2	T. alba affinis
ORN64563	ORN64563	Natural History Museum of Zimbabwe, Bulawayo	Zimbabwe	Esigodini	-20.18	28.55	1967	2	T. alba affinis
ORN64564	ORN64564	Natural History Museum of Zimbabwe, Bulawayo	Zimbabwe	Hillside dams, Bulawayo	-20.1	28.34	1967	2	T. alba affinis
ORN66120	ORN66120	Natural History Museum of Zimbabwe, Bulawayo	Botswana	Mumpswe	-21.16	26.1	1968	1	T. alba affinis
ORN69641	ORN69641	Natural History Museum of Zimbabwe, Bulawayo	Zimbabwe	Borrowdale, Harare	-17.51	31.1	1969	2	T. alba affinis
ORN70174	ORN70174	Natural History Museum of Zimbabwe, Bulawayo	Zimbabwe	Harare	-17.51	31.1	1969	1	T. alba affinis
ORN71123	ORN71123	Natural History Museum of Zimbabwe, Bulawayo	Zimbabwe	Bulawayo	-20.1	28.34	1970	2	T. alba affinis
ORN72199	ORN72199	Natural History Museum of Zimbabwe, Bulawayo	Zimbabwe	Borrowdale, Harare	-17.51	31.1	1970	NA	T. alba affinis
ORN74667_Ta.affinis	ORN74667	Natural History Museum of Zimbabwe, Bulawayo	Zimbabwe	Centenary Park, Bulawayo	-20.1	28.34	1971	2	T. alba affinis
ORN74668_Ta.affinis	ORN74668	Natural History Museum of Zimbabwe, Bulawayo	Zimbabwe	Bulawayo	-20.1	28.34	1971	2	T. alba affinis
ORN74737	ORN74737	Natural History Museum of Zimbabwe, Bulawayo	Zimbabwe	Harare	-17.51	31.1	1969	2	T. alba affinis
ORN75081	ORN75081	Natural History Museum of Zimbabwe, Bulawayo	Zimbabwe	Galgary Farm, Harare	-17.51	31.1	1969	1	T. alba affinis
ORN75438	ORN75438	Natural History Museum of Zimbabwe, Bulawayo	Zimbabwe	Bulawayo	-20.1	28.34	1971	1	T. alba affinis
ORN75467	ORN75467	Natural History Museum of Zimbabwe, Bulawayo	Zimbabwe	Borrowdale, Harare	-17.46	31.06	1970	1	T. alba affinis
ORN76658	ORN76658	Natural History Museum of Zimbabwe, Bulawayo	Zimbabwe	Lake Chivero, Harare	-17.51	31.1	1972	1	T. alba affinis
ORN76785	ORN76785	Natural History Museum of Zimbabwe, Bulawayo	Zimbabwe	Bulawayo	-20.1	28.34	1972	1	T. alba affinis
ORN80599	ORN80599	Natural History Museum of Zimbabwe, Bulawayo	Zimbabwe	Harare	-20.1	28.34	1972	NA	T. alba affinis
ORN83188	ORN83188	Natural History Museum of Zimbabwe, Bulawayo	Zimbabwe	Borrowdale, Harare	-17.51	31.1	1969	2	T. alba affinis
ORN83229	ORN83229	Natural History Museum of Zimbabwe, Bulawayo	Zimbabwe	Malborough, Harare	-17.51	31.1	1975	2	T. alba affinis
ORN84235	ORN84235	Natural History Museum of Zimbabwe, Bulawayo	Zimbabwe	Bulawayo	-20.1	28.34	1975	2	T. alba affinis
ORN84250	ORN84250	Natural History Museum of Zimbabwe, Bulawayo	Zimbabwe	Bulawayo	-20.1	28.34	1976	2	T. alba affinis
ORN84381_Ta.affinis	ORN84381	Natural History Museum of Zimbabwe, Bulawayo	Zimbabwe	Burnside, Bulawayo	-20.1	28.34	1976	2	T. alba affinis
ORN84583	ORN84583	Natural History Museum of Zimbabwe, Bulawayo	Zimbabwe	Avondale, Harare	-17.51	31.1	1976	1	T. alba affinis
ORN85625	ORN85625	Natural History Museum of Zimbabwe, Bulawayo	Zimbabwe	Hillside, Bulawayo	-20.1	28.34	1977	1	T. alba affinis
ORN85672	ORN85672	Natural History Museum of Zimbabwe, Bulawayo	Zimbabwe	Belvedere, Harare	-17.49	31.01	1977	2	T. alba affinis
ORN85904_Ta.affinis	ORN85904	Natural History Museum of Zimbabwe, Bulawayo	Zimbabwe	B1elvedere, Harare	-17.49	31.01	1977	2	T. alba affinis
ORN85940	ORN85940	Natural History Museum of Zimbabwe, Bulawayo	Zimbabwe	Mount Pleasant, Harare	-17.51	31.1	1972	1	T. alba affinis
ORN86309_Ta.affinis	ORN86309	Natural History Museum of Zimbabwe, Bulawayo	Zimbabwe	Harare	-17.51	31.1	1961	1	T. alba affinis
ORN87187	ORN87187	Natural History Museum of Zimbabwe, Bulawayo	Zimbabwe	Matopos Research Station	-20.33	28.3	1978	2	T. alba affinis
ORN87736	ORN87736	Natural History Museum of Zimbabwe, Bulawayo	Zimbabwe	Lake Chivero	-17.54	30.48	1980	2	T. alba affinis
ORN88485	ORN88485	Natural History Museum of Zimbabwe, Bulawayo	Zimbabwe	Mount Pleasant, Harare	-17.46	31.07	1978	2	T. alba affinis
ORN88486	ORN88486	Natural History Museum of Zimbabwe, Bulawayo	Zimbabwe	Harare	-17.51	31.1	1971	1	T. alba affinis
ORN89205	ORN89205	Natural History Museum of Zimbabwe, Bulawayo	Zimbabwe	Glenview, Harare	-17.51	31.1	1984	2	T. alba affinis
ORN89398_Ta.affinis	ORN89398	Natural History Museum of Zimbabwe, Bulawayo	Zimbabwe	Peterhouse, Harare	-17.51	31.1	1973	NA	T. alba affinis
ORN89399	ORN89399	Natural History Museum of Zimbabwe, Bulawayo	Zimbabwe	Peterhouse, Harare	-17.51	31.1	1973	1	T. alba affinis
ORN89415	ORN89415	Natural History Museum of Zimbabwe, Bulawayo	Zimbabwe	Newton West, Bulawayo	-20.1	28.34	1974	2	T. alba affinis
ORN89416	ORN89416	Natural History Museum of Zimbabwe, Bulawayo	Zimbabwe	Bulawayo	-20.1	28.34	1974	1	T. alba affinis
ORN90023	ORN90023	Natural History Museum of Zimbabwe, Bulawayo	Zimbabwe	Lion and Cheetah Park, Harare	-17.49	31.02	1985	2	T. alba affinis
SN_5	NA	Dr. Jean Delannay, Tambacounda, Sénégal	Senegal	Koussar	NA	NA	2017	1	T. alba affinis
SN_6	NA	Dr. Jean Delannay, Tambacounda, Sénégal	Senegal	Toumboura	NA	NA	2017	NA	T. alba affinis
52.16721	52.16721	Harrisson Institute, Kent	Maroc	Marrakech	31.6	-7.98	1976	2	T. alba alba
586269	USNM#586269	Smithsonian Inst. Washington DC	Great Britain	Hertfordshire, Tring, Wissinton	NA	NA	1997	1	T. alba alba
623138	USNM#623138	Smithsonian Inst. Washington DC	Great Britain	Suffolk, Lakenheath Royal Air Force Base, U.S. Air Force Base	NA	NA	1997	1	T. alba alba
925	1966.925	National Museum of Natural History Paris	Cape Verde	NA	NA	NA	1966	NA	T. alba detorta
MTD_C49323	MTD_C49323	Martin Packaert, Museum of Seckenberg, Frankfurt	Cape Verde	NA	NA	NA	NA	NA	T. alba detorta
		Dr. Motty Charter	Israel	Beitshean	NA	NA	2009 to 2013	NA	T. alba erlangeri
10787	10787	Museo Giardino Geologico - Regione Emilia-Romagna, Bologna	Italia	Sardinia, Cagliari	39.15	9.03	2009	1	T. alba ernesti
7514-76	7514-76	Museo Giardino Geologico - Regione Emilia-Romagna, Bologna	Italia	Sardinia, Bitti (NU)	40.29	9.23	1994	1	T. alba ernesti
MTD_Baehrm1520	MTD_Baehrm1520	Martin Packaert, Museum of Seckenberg, Frankfurt	Italia	Sardinia	NA	NA	NA	NA	T. alba ernesti
MTD_C51052	MTD_C51052	Martin Packaert, Museum of Seckenberg, Frankfurt	Italia	Sardinia	NA	NA	NA	NA	T. alba ernesti
Tag_74_07	Tag 74/07	Dr Felipe Siverio, CRFS Tafira, Gran Canaria	Canarian Island	Fuerteventura	NA	NA	2007	1	T. alba gracilirostris
Tag_75_07	Tag 75/07	Dr. Felipe Siverio, Marcos Mallo, Carmen Díez	Canarian Island	Fuerteventura, La Oliva	28.643	-13.961	2007	1	T. alba gracilirostris
1959.400	1959.400	National Museum of Natural History Paris	Comoros	NA	NA	NA	NA	NA	T. alba hypermetra
1964.95	1964.950	National Museum of Natural History Paris	Mayotte	Pamandzi, Petite Terre	NA	NA	NA	NA	T. alba hypermetra
C385	C385	National Museum of Natural History Paris	Comoros	Moheli	NA	NA	1958	2	T. alba hypermetra
MTD_C52428	MTD_C52428	Martin Packaert, Museum of Seckenberg, Frankfurt	Sao Tome	Generosa bei Neres, SaoTome	0.24	6.62	1991	2	T. alba thomensis
148314	148314	Dr. Knud Jonsson, Sweden	Seram	NA	NA	NA	NA	NA	T. almae
Tyto_4	AMNH 777865	Dr. Knud Jonsson, Sweden	New Britain, Uali, White man range, WhitemanMount	NA	-6.04	150.1	1959	1	T. aurantia
1971.63	1971.63	National Museum of Natural History Paris	Cameroun	Lac Monoun	5.58	10.59	1970	NA	T. capensis
20414	20414	Natural History Museum Basel	Zaïre	Kivu Lwiro Provinz	-2.33	28.77	2005	2	T. capensis
35159	YPM_35159	Peabody Museum of Natural history, Yale	Kenya	Rift Valley Province. Lumbwa	-0.2	35.47	1955	1	T. capensis
438533	438533	Field Museum of natural History, Chicago	NA	NA	NA	NA	NA	NA	T. capensis
1991 Italy	1991 Italy	Civic Museum of Natural History in Carmagnola, Turin	South Africa	Transvaal	NA	NA	1991	2	T. capensis
BQ_1_1John	NA	Dr. J. de Freitas_Curacao	Bonaire	Boka Onima	NA	NA	2016	NA	T. furcata bargei
BQ_2_2John	NA	Dr. J. de Freitas_Curacao	Bonaire	Seru Largu	NA	NA	2016	NA	T. furcata bargei
BQ_3_3John	NA	Dr. J. de Freitas_Curacao	Bonaire	Seru Largu	NA	NA	2016	NA	T. furcata bargei
BQ_4_5John	NA	Dr. J. de Freitas_Curacao	Bonaire or Curacao	?	NA	NA	2016	NA	T. furcata bargei
10809	YPM_10809	Peabody Museum of Natural history, Yale	Dominica	Lesser Antilles	15.42	-61.35	1890	1	T. furcata nigrescens
B-71143	LSUMZ B-71143	Louisiana Museum of Natural History, Baton Rouge	Bahamas	Grand Bahama District	NA	NA	1996	2	T. furcata pratincola
15396	ANSP ORN 180753	Academy of Natural Sciences of Philadelphia	USA	Pennsylvania, Philadelphia, Philadelphia Airport	39.8665	-75.2512	1986	2	T. furcata pratincola
22103	ANSP ORN 189482	Academy of Natural Sciences of Philadelphia	USA	New Jersey, Cape May, Goshen School House	39.1388	-74.854	1994	2	T. furcata pratincola
26206	ANSP ORN 192419	Academy of Natural Sciences of Philadelphia	USA	New Mexico, Carlsbad, Eddy County, BLM Storage Building	32.42	-104.217	2005	2	T. furcata pratincola
51025	CUMV 51025	Cornell University Museum of Vertebrates	USA	North Carolina, Union County, Monroe TWS, Highway 218	35.1345	-80.4552			T. furcata pratincola
51423	CUMV 51423	Cornell University Museum of Vertebrates	USA	New Jersey, The Raptor Trust (captive bird)	40.6967	-74.5017			T. furcata pratincola
58618	UWBM#58618	Burke Museum of Natural History and Culture	USA	Washington, King County; Enumclaw	47.2	-121.992	1993	2	T. furcata pratincola
62046	62046	California Academy of Sciences, San Francisco	Mexico	Zacatecas, Laguna Valderama	23.13	103.3	1957	2	T. furcata pratincola
66909	UWBM#66909	Burke Museum of Natural History and Culture	USA	Oregon, Malheur County; Ontario; 44°02.50'N 116°58.20'W	NA	NA	NA	2	T. furcata pratincola
66927	UWBM#66927	Burke Museum of Natural History and Culture	USA	Oregon, Umatilla County; Pendleton, 3 mi N, 7 mi E	45.8208	-118.451	1996	2	T. furcata pratincola
66930	UWBM#66930	Burke Museum of Natural History and Culture	USA	Washington,Mount Vernon, Skagit County,NA	48.4196	-122.336	1995	1	T. furcata pratincola
66938	UWBM#66938	Burke Museum of Natural History and Culture	USA	Washington,Snohomish County,Between Marysville and Everett	48.0197	-122.175	1992	1	T. furcata pratincola
66941	UWBM#66941	Burke Museum of Natural History and Culture	USA	Oregon,Princeton, Harney County,1 mi S, 13.5 mi W	43.2899	-118.579	1993	1	T. furcata pratincola
67013	UWBM#67013	Burke Museum of Natural History and Culture	USA	Washington,Mount Vernon, Skagit County,NA	48.4196	-122.336	1995	1	T. furcata pratincola
68133	UWBM#68133	Burke Museum of Natural History and Culture	USA	Washington,Richards Road, King County,on shoulder of entrance ramp to I-90	47.5804	-122.174	1995	2	T. furcata pratincola
68178	UWBM#68178	Burke Museum of Natural History and Culture	USA	Washington,Duvall, King County,5 mi W of Woodinville-Duvall Road	47.7511	-122.048	1997	2	T. furcata pratincola
69538	UWBM#69538	Burke Museum of Natural History and Culture	USA	Washington,Mount Vernon, Skagit County,Hwy 20 and Hemlock Road	48.4719	-122.337	1997	1	T. furcata pratincola
69554	UWBM#69554	Burke Museum of Natural History and Culture	USA	Oregon,Yakima, Yakima County,3 mi N; Highway 101	46.6	-120.486	1995	2	T. furcata pratincola
69589	UWBM#69589	Burke Museum of Natural History and Culture	USA	Washington Snohomish County; Stanwood; Old Pacific Highway	NA	NA	2000	2	T. furcata pratincola
73987	UWBM#73987	Burke Museum of Natural History and Culture	USA	Washington,Snohomish, Snohomish County,NA	47.9325	-122.102	1993	1	T. furcata pratincola
74062	UWBM#74062	Burke Museum of Natural History and Culture	USA	Washington,Stanwood, Snohomish County,Mark Clark Bridge	48.2404	-122.384	1997	2	T. furcata pratincola
74072	UWBM#74072	Burke Museum of Natural History and Culture	USA	Washington,Snohomish County,NA	47.9325	-122.102	1996	2	T. furcata pratincola
74077	UWBM#74077	Burke Museum of Natural History and Culture	USA	Washington,Snohomish County,South bound I-5, south of Island Crossing, Westside Rest Stop	48.1643	-122.191	1996	2	T. furcata pratincola
74119	UWBM#74119	Burke Museum of Natural History and Culture	USA	Washington, Kitsap County; Silverdale; Waga Way and Route 3	NA	NA	1998	2	T. furcata pratincola
74121	UWBM#74121	Burke Museum of Natural History and Culture	USA	Washington,Whidbey Island, Island County,Oak Harbor, NAS Ault Field, Runway 25	48.3426	-122.676	1994	1	T. furcata pratincola
74127	UWBM#74127	Burke Museum of Natural History and Culture	USA	Washington,Mount Vernon, Skagit County,NA	48.4196	-122.336	1994	1	T. furcata pratincola
76120	UWBM#76120	Burke Museum of Natural History and Culture	USA	Washington, Snohomish County; Stanwood; Logan Road	NA	NA	1997	1	T. furcata pratincola
76748	UWBM#76748	Burke Museum of Natural History and Culture	USA	Washington, Snohomish County; Snohomish	NA	NA	1994	2	T. furcata pratincola
76779	UWBM#76779	Burke Museum of Natural History and Culture	USA	Washington, Snohomish County; Stanwood	NA	NA	2000	2	T. furcata pratincola
76781	UWBM#76781	Burke Museum of Natural History and Culture	USA	Washington, Snohomish County; Stanwood	NA	NA	1999	1	T. furcata pratincola
76782	UWBM#76782	Burke Museum of Natural History and Culture	USA	Washington, Skagit County; Burlington	NA	NA	2000	NA	T. furcata pratincola
78843	UWBM#78843	Burke Museum of Natural History and Culture	USA	Washington, Island County; Camano Island	NA	NA	2003	1	T. furcata pratincola
78848	UWBM#78848	Burke Museum of Natural History and Culture	USA	Washington,Mount Vernon, Skagit County,20356 Conway Road	48.341	-122.322	2000	2	T. furcata pratincola
78855	UWBM#78855	Burke Museum of Natural History and Culture	USA	Washington, Stanwood, Snohomish County,Old Pioneer Highway north of town	48.2743	-122.364	1999	2	T. furcata pratincola
78862	UWBM#78862	Burke Museum of Natural History and Culture	USA	Washington, Skagit County; Conway; northbound I-5 at milepost 220	NA	NA	2004	2	T. furcata pratincola
78878	UWBM#78878	Burke Museum of Natural History and Culture	USA	Washington, Skagit County; Mount Vernon; Francis Rd.	NA	NA	2004	2	T. furcata pratincola
79034	UWBM#79034	Burke Museum of Natural History and Culture	USA	Washington, Skagit County; 1490 Peterson Road near Avon Allen Road	NA	NA	1992	NA	T. furcata pratincola
79064	UWBM#79064	Burke Museum of Natural History and Culture	USA	Washington, Snohomish County; Arlington	NA	NA	1994	NA	T. furcata pratincola
79207	UWBM#79207	Burke Museum of Natural History and Culture	USA	Washington, Skagit County; Mount Vernon	NA	NA	1998	2	T. furcata pratincola
79208	UWBM#79208	Burke Museum of Natural History and Culture	USA	Washington, Skagit County; Mount Vernon	NA	NA	1998	1	T. furcata pratincola
79209	UWBM#79209	Burke Museum of Natural History and Culture	USA	Washington, Skagit County; Mount Vernon	NA	NA	1998	2	T. furcata pratincola
79210	UWBM#79210	Burke Museum of Natural History and Culture	USA	Washington, Skagit County; Mount Vernon	NA	NA	1998	2	T. furcata pratincola
79290	UWBM#79290	Burke Museum of Natural History and Culture	USA	Washington, Island County; Camano Island; E. Camano Drive	NA	NA	1999	2	T. furcata pratincola
79367	UWBM#79367	Burke Museum of Natural History and Culture	USA	Washington, Skagit County; Conway; Interstate 5	NA	NA	1999	2	T. furcata pratincola
79479	UWBM#79479	Burke Museum of Natural History and Culture	USA	Washington, Kitsap County; Poulsbo	NA	NA	1999	1	T. furcata pratincola
79954	UWBM#79954	Burke Museum of Natural History and Culture	USA	Washington, Kitsap County; Bremerton	NA	NA	2002	2	T. furcata pratincola
80062	UWBM#80062	Burke Museum of Natural History and Culture	USA	California, Marin County; Point Reyes National Seashore, between Abbott's Lagoon and Elk Reserve	NA	NA	NA	NA	T. furcata pratincola
80154	UWBM#80154	Burke Museum of Natural History and Culture	USA	Washington, King County; Seattle; Sand Point	NA	NA	2003	2	T. furcata pratincola
80542	UWBM#80542	Burke Museum of Natural History and Culture	USA	Washington, Island County; Camano Island; Highway 532, west of Mark Clark Bridge	NA	NA	2004	1	T. furcata pratincola
80544	UWBM#80544	Burke Museum of Natural History and Culture	USA	Washington, Snohomish County; Everett; highway 2	NA	NA	1998	1	T. furcata pratincola
80923	UWBM#80923	Burke Museum of Natural History and Culture	USA	Washington, Grant County; Royal City, 2 mi E; Highway 26	NA	NA	2002	2	T. furcata pratincola
81566	UWBM#81566	Burke Museum of Natural History and Culture	USA	Washington,Mount Vernon, Skagit County,16450 Dike Road	48.4102	-122.356	1999	2	T. furcata pratincola
81598	UWBM#81598	Burke Museum of Natural History and Culture	USA	Washington,Stanwood, Snohomish County,30320 Pioneer Highway	48.2728	-122.363	1999	2	T. furcata pratincola
81623	UWBM#81623	Burke Museum of Natural History and Culture	USA	Washington,Burlington, Skagit County,Chuckanut Drive and Interstate 5	48.4858	-122.338	1998	2	T. furcata pratincola
81704	UWBM#81704	Burke Museum of Natural History and Culture	USA	Washington,Mercer Island, King County,4434 Ferncroft Road	47.5661	-122.209	1999	1	T. furcata pratincola
81706	UWBM#81706	Burke Museum of Natural History and Culture	USA	Washington, King County; Redmond, 1 mi N, 2 mi E; 208th Avenuve NE, ~9500 block	NA	NA	2005	2	T. furcata pratincola
81713	UWBM#81713	Burke Museum of Natural History and Culture	USA	Washington,Stanwood, Snohomish County,Marine Drive, Valdez Road	48.2324	-122.347	1999	1	T. furcata pratincola
81804	UWBM#81804	Burke Museum of Natural History and Culture	USA	Washington,Burlington, Skagit County,Burlington High School	48.4782	-122.337	1999	2	T. furcata pratincola
84127	UWBM#84127	Burke Museum of Natural History and Culture	USA	Washington,Fir Island, Skagit County,NA	48.3487	-122.4	2002	2	T. furcata pratincola
84197	UWBM#84197	Burke Museum of Natural History and Culture	USA	Washington,SeaTac, King County,SeaTac Airport	47.4527	-122.31	2002	1	T. furcata pratincola
84214	UWBM#84214	Burke Museum of Natural History and Culture	USA	Washington,Mount Vernon, Skagit County,milepost 38 on Hwy 9	48.4238	-122.258	1999	2	T. furcata pratincola
84251	UWBM#84251	Burke Museum of Natural History and Culture	USA	Washington,Puyallup, Pierce County,Todd Road and N. Meridian	47.2123	-122.294	2001	1	T. furcata pratincola
84275	UWBM#84275	Burke Museum of Natural History and Culture	USA	Washington,SeaTac, King County,SeaTac Airport	47.4527	-122.31	2001	1	T. furcata pratincola
84303	UWBM#84303	Burke Museum of Natural History and Culture	USA	Washington,SeaTac, King County,SeaTac Airport	47.4527	-122.31	2002	1	T. furcata pratincola
84330	UWBM#84330	Burke Museum of Natural History and Culture	USA	Washington,Granite Falls, Snohomish County,NA	48.0851	-121.969	2000	2	T. furcata pratincola
84363	UWBM#84363	Burke Museum of Natural History and Culture	USA	Washington,Whidbey Island, Island County,Coupeville, state route 20	48.2124	-122.684	2002	2	T. furcata pratincola
84409	UWBM#84409	Burke Museum of Natural History and Culture	USA	Washington Yakima County; Yakima	NA	NA	2004	1	T. furcata pratincola
84410	UWBM #84410	Burke Museum of Natural History and Culture	USA	Washington,Yakima County; Cowiche	NA	NA	2004	1	T. furcata pratincola																				T. alba pratincola
84411	UWBM #84411	Burke Museum of Natural History and Culture	USA	Washington, Yakima County; Cowiche	NA	NA	2004	1	T. furcata pratincola
84412	UWBM #84412	Burke Museum of Natural History and Culture	USA	Washington, Kittitas County; Ellensburg	NA	NA	2004	2	T. furcata pratincola
84453	UWBM #84453	Burke Museum of Natural History and Culture	USA	Washington, Kitsap County; Port Gamble, 1 mi W; highway 104	NA	NA	2007	1	T. furcata pratincola
84454	UWBM #84454	Burke Museum of Natural History and Culture	USA	Washington, Skagit County; Hamilton	NA	NA	2006	2	T. furcata pratincola
84463	UWBM #84463	Burke Museum of Natural History and Culture	USA	Washington, King County; Redmond; Marymoor Park	NA	NA	2005	1	T. furcata pratincola
85813	UWBM #85813	Burke Museum of Natural History and Culture	USA	North Carolina, Dare County; Pea Island; Pea Island National Wildlife Refuge, Route 12, South Pond	NA	NA	2003	2	T. furcata pratincola
85826	UWBM #85826	Burke Museum of Natural History and Culture	USA	North Carolina, Union County; Brief	NA	NA	2003	1	T. furcata pratincola
86224	UWBM #86224	Burke Museum of Natural History and Culture	USA	Washington, King County; SeaTac; Sea-Tac Airport	NA	NA	2006	1	T. furcata pratincola
86225	UWBM #86225	Burke Museum of Natural History and Culture	USA	Washington, King County; SeaTac; Sea-Tac Airport	NA	NA	2006	1	T. furcata pratincola
87103	UWBM #87103	Burke Museum of Natural History and Culture	USA	Washington, Snohomish County; Snohomish	NA	NA	2008	1	T. furcata pratincola
87104	UWBM #87104	Burke Museum of Natural History and Culture	USA	Washington, King County; Bothell	NA	NA	2008	2	T. furcata pratincola
87105	UWBM #87105	Burke Museum of Natural History and Culture	USA	Washington, Snohomish County; Sedro Woolley	NA	NA	2008	1	T. furcata pratincola
87105	UWBM#87105	Burke Museum of Natural History and Culture	USA	Washington, Snohomish County; Sedro Woolley	NA	NA	2008	1	T. furcata pratincola
87153	UWBM #87153	Burke Museum of Natural History and Culture	USA	WASHINGTON: King County; SeaTac; SeaTac Airport	NA	NA	2006	2	T. furcata pratincola
87785	UWBM #87785	Burke Museum of Natural History and Culture	USA	North Carolina, Union County; Monroe; 5827 Highway 218	NA	NA	2004	2	T. furcata pratincola
88784	UWBM #88784	Burke Museum of Natural History and Culture	USA	Washington, Island County; Whidbey Island; Oak Harbor; Snowflake Road and E. Fakkema Road	NA	NA	2008	2	T. furcata pratincola
88785	UWBM #88785	Burke Museum of Natural History and Culture	USA	Idaho, Owyhee County; Bruneau; roadside west of Bruneau	NA	NA	2006	2	T. furcata pratincola
89514	89514	Departement of Ornithology and Mammalogy, San Francisco	USA	California, Sacramento Co.	NA	NA	NA	NA	T. furcata pratincola
89589	UWBM#89589	Burke Museum of Natural History and Culture	USA	Washington, Snohomish County; Everett; Snohomish River Road	NA	NA	2009	1	T. furcata pratincola
89960	89960	Departement of Ornithology and Mammalogy, San Francisco	USA	California, San Joaquin Co.	NA	NA	NA	NA	T. furcata pratincola
90234	ORN 90234	California Academy of Sciences, San Francisco	USA	California,Contra Costa Co.,Brentwood, Highway 4 bpass at San Jose Avenue	37.9399	-121.74	2002	1	T. furcata pratincola
90379	90379	Departement of Ornithology and Mammalogy, San Francisco	USA	California, Contra Costa Co.	NA	NA	NA	NA	T. furcata pratincola
90395	90395	Departement of Ornithology and Mammalogy, San Francisco	USA	Califoria, Kern Co.	NA	NA	NA	NA	T. furcata pratincola
90396	90396	Departement of Ornithology and Mammalogy, San Francisco	USA	Califoria, Kern Co.	NA	NA	NA	NA	T. furcata pratincola
90406	90406	Departement of Ornithology and Mammalogy, San Francisco	USA	Califoria, Kern Co.	NA	NA	NA	NA	T. furcata pratincola
90418	90418	Departement of Ornithology and Mammalogy, San Francisco	USA	California, Solano Co.	NA	NA	NA	NA	T. furcata pratincola
91106	91106	Departement of Ornithology and Mammalogy, San Francisco	USA	California, Contra Costa Co.	NA	NA	NA	NA	T. furcata pratincola
91107	91107	Departement of Ornithology and Mammalogy, San Francisco	USA	California, Contra Costa Co.	NA	NA	NA	NA	T. furcata pratincola
91117	91117	Departement of Ornithology and Mammalogy, San Francisco	USA	California, Alameda Co.	NA	NA	NA	NA	T. furcata pratincola
92138	ORN 92138	California Academy of Sciences, San Francisco	USA	California,Contra Costa Co.,Hercules, Tamrack Drive	38.0023	-122.247	2003	2	T. furcata pratincola
92977	92977	Departement of Ornithology and Mammalogy, San Francisco	USA	California, Kern Co.	NA	NA	NA	NA	T. furcata pratincola
92998	92998	Departement of Ornithology and Mammalogy, San Francisco	USA	California, San Mateo Co.	NA	NA	NA	NA	T. furcata pratincola
96072	96072	Departement of Ornithology and Mammalogy, San Francisco	USA	California, Marin Co.	NA	NA	NA	NA	T. furcata pratincola
179108	MVZ Bird 179108	Museum of Vertebrate Zoology, Berkeley	USA	California, Windsor	38.5507	-122.819	1998	1	T. furcata pratincola
179334	MVZ Bird 179334	Museum of Vertebrate Zoology, Berkeley	USA	California, Hwy. 116, ca. 6 mi N Hwy. 37, Sonoma	38.2363	-122.46	1998	2	T. furcata pratincola
179810	MVZ Bird 179810	Museum of Vertebrate Zoology, Berkeley	USA	California, entrance gate to Cullihan Ranch Tract, 1 mi W Mare Island (Napa River Bridge) on N side of Hwy. 37, San Pablo Bay National Wildlife Refuge	38.1184	-122.305	2000	1	T. furcata pratincola
179971	MVZ Bird 179971	Museum of Vertebrate Zoology, Berkeley	USA	Califorinia, Morningstar Tomato Plant, Los Banos	37.0919	-120.925	1999	1	T. furcata pratincola
586219	USNM#586219	Smithsonian Inst. Washington DC	USA	Washington, Us 101 near Goulter's Ranch	NA	NA	1989	1	T. furcata pratincola
601292	USNM#601292	Smithsonian Inst. Washington DC	USA	Washington, Whidbey Island	NA	NA	NA	1	T. furcata pratincola
602178	USNM#602178	Smithsonian Inst. Washington DC	USA	Washington DC	NA	NA	NA	NA	T. furcata pratincola
622518	USNM#622518	Smithsonian Inst. Washington DC	USA	Florida, Miami-Dade, Homestead Air Force base	NA	NA	2001	2	T. furcata pratincola
634836	USNM#634836	Smithsonian Inst. Washington DC	USA	Washington, Island Oak Harbor, Crosby Road	NA	NA	1999	2	T. furcata pratincola
634839	USNM#634839	Smithsonian Inst. Washington DC	USA	Washington DC	NA	NA	NA	NA	T. furcata pratincola
634840	USNM#634840	Smithsonian Inst. Washington DC	USA	Washington DC	NA	NA	NA	NA	T. furcata pratincola
636795	USNM#636795	Smithsonian Inst. Washington DC	USA	Washington DC	NA	NA	NA	NA	T. furcata pratincola
637764	USNM#637764	Smithsonian Inst. Washington DC	USA	Washington DC	NA	NA	NA	NA	T. furcata pratincola
637781	USNM#637781	Smithsonian Inst. Washington DC	USA	Washington DC	NA	NA	NA	NA	T. furcata pratincola
637783	USNM#637783	Smithsonian Inst. Washington DC	USA	Washington DC	NA	NA	NA	NA	T. furcata pratincola
642477	USNM#637783	Smithsonian Inst. Washington DC	USA	Washington DC	NA	NA	NA	NA	T. furcata pratincola
61699/ 612699	USNM#612699	Smithsonian Inst. Washington DC	USA	Washington DC	NA	NA	NA	NA	T. furcata pratincola
B-38826	LSUMZ B-38826	Louisiana Museum of Natural History, Baton Rouge	Hawaï	Hawaï, Kauai Co, Lihue Lihue Airport, runway 35 at 4000m	NA	NA	2000	1	T. furcata pratincola
B-38827	LSUMZ B-38827	Louisiana Museum of Natural History, Baton Rouge	Hawaï	Hawaï, Kauai Co, Lihue Lihue Airport, approach end runway 35, oceanside fenceline	NA	NA	2000	1	T. furcata pratincola
B-46783	LSUMZ B-46783	Louisiana Museum of Natural History, Baton Rouge	Hawaï	Hawaï, Kauai Co, Lihue, Lihue Airport	NA	NA	2000	NA	T. furcata pratincola
B-51740	LSUMZ B-51740	Louisiana Museum of Natural History, Baton Rouge	Hawaï	Hawaï, Kauai Co, Lihue, Lihue airport	NA	NA	2000	1	T. furcata pratincola
DOT 10133	DOT#10133	American Museum of Natural History, NY	USA	California; Shasta	NA	NA	1996	2	T. furcata pratincola
DOT 10213	DOT#10213	American Museum of Natural History, NY	USA	Florida; Martin	NA	NA	1996	2	T. furcata pratincola
DOT 5969	DOT#5969	American Museum of Natural History, NY	USA	New York; Queens; JFK AIRPORT	NA	NA	1999	1	T. furcata pratincola
DOT 7341	DOT#7341	American Museum of Natural History, NY	USA	Florida; Martin County	NA	NA	2000	2	T. furcata pratincola
DOT 7451	DOT#7451	American Museum of Natural History, NY	USA	New Jersey	NA	NA	NA	2	T. furcata pratincola
DOT 7698	DOT#7698	American Museum of Natural History, NY	USA	Florida; Martin County	NA	NA	2002	2	T. furcata pratincola
DOT 9211	DOT#9211	American Museum of Natural History, NY	USA	New Jersey; Somerset; MILLSTONE	NA	NA	1991	2	T. furcata pratincola
DOT 9402	DOT#9402	American Museum of Natural History, NY	USA	USA: New Jersey; Hudson Co; JERSEY CITY	NA	NA	1993	2	T. furcata pratincola
KMC-79	CRCM 10-672	Charles R. Conner Museum, Washington	USA	Idaho, Latah county,1 mi N Hwy 6, Daffield Flat Roadho	46.9453	-117.023			T. furcata pratincola
KMC-80	CRCM 10-673	Charles R. Conner Museum, Washington	USA	Washington Whitman County, Moscow-Pullman Hwy. at Airport Road, S side of Road, Pullman	46.7216	-117.144			T. furcata pratincola
KMC-81	CRCM 10-674	Charles R. Conner Museum, Washington	USA	Idaho Latah county, Hay Loft of Barn, Driscoll Ridge Road, 2 mi SW Troy	46.6876	-116.779			T. furcata pratincola
MM163.7	MM163.7	Idaho Museum of Natural History	USA	Idaho	NA	NA	2005	1	T. furcata pratincola
MM165.2	MM165.2	Idaho Museum of Natural History	USA	Idaho	NA	NA	2005	2	T. furcata pratincola
SEY-3	CRCM 07-145	Pullman Museum, Chicago	USA	Washington, Hwy 26, between roads to Hooper, Adams Co	NA	NA	NA	1	T. furcata pratincola
WPT070	WPT070	Idaho Museum of Natural History	USA	Idaho	NA	NA	2005	2	T. furcata pratincola
WPT082	WPT082	Idaho Museum of Natural History	USA	Idaho	NA	NA	2005	2	T. furcata pratincola
WPT109	WPT109	Idaho Museum of Natural History	USA	Idaho	NA	NA	2006	2	T. furcata pratincola
WPT14	WPT14	Idaho Museum of Natural History	USA	Idaho	NA	NA	2005	2	T. furcata pratincola
WPT164	WPT164	Idaho Museum of Natural History	USA	Idaho	NA	NA	2006	2	T. furcata pratincola
WPT165	WPT165	Idaho Museum of Natural History	USA	Idaho	NA	NA	2006	2	T. furcata pratincola
WPT167	WPT167	Idaho Museum of Natural History	USA	Idaho	NA	NA	2006	2	T. furcata pratincola
WPT169	WPT169	Idaho Museum of Natural History	USA	Idaho	NA	NA	2006	2	T. furcata pratincola
WPT199	WPT199	Idaho Museum of Natural History	USA	Idaho	NA	NA	2006	NA	T. furcata pratincola
WPT203	WPT203	Idaho Museum of Natural History	USA	Idaho	NA	NA	2006	NA	T. furcata pratincola
WPT205	WPT205	Idaho Museum of Natural History	USA	Idaho	NA	NA	2006	NA	T. furcata pratincola
WPT230	WPT230	Idaho Museum of Natural History	USA	Idaho	NA	NA	2006	2	T. furcata pratincola
WPT237	WPT237	Idaho Museum of Natural History	USA	Idaho	NA	NA	2006	2	T. furcata pratincola
WPT24	WPT24	Idaho Museum of Natural History	USA	Idaho	NA	NA	2006	NA	T. furcata pratincola
WPT25	WPT25	Idaho Museum of Natural History	USA	Idaho	NA	NA	2006	NA	T. furcata pratincola
WPT269	WPT269	Idaho Museum of Natural History	USA	Idaho	NA	NA	2005	2	T. furcata pratincola
WPT281	WPT281	Idaho Museum of Natural History	USA	Idaho	NA	NA	2005	NA	T. furcata pratincola
WPT34	WPT34	Idaho Museum of Natural History	USA	Idaho	NA	NA	2006	2	T. furcata pratincola
WPT345	WPT345	Idaho Museum of Natural History	USA	Idaho	NA	NA	2005	2	T. furcata pratincola
WPT346	WPT346	Idaho Museum of Natural History	USA	Idaho	NA	NA	2004	2	T. furcata pratincola
WPT38	WPT38	Idaho Museum of Natural History	USA	Idaho	NA	NA	2006	2	T. furcata pratincola
WPT39	WPT39	Idaho Museum of Natural History	USA	Idaho	NA	NA	2006	NA	T. furcata pratincola
WPT416	WPT416	Idaho Museum of Natural History	USA	Idaho	NA	NA	2006	NA	T. furcata pratincola
WPT44	WPT44	Idaho Museum of Natural History	USA	Idaho	NA	NA	2006	2	T. furcata pratincola
WPT51	WPT51	Idaho Museum of Natural History	USA	Idaho	NA	NA	2006	2	T. furcata pratincola
WPT53	WPT53	Idaho Museum of Natural History	USA	Idaho	NA	NA	2006	2	T. furcata pratincola
WPT54	WPT54	Idaho Museum of Natural History	USA	Idaho	NA	NA	2006	2	T. furcata pratincola
WPT57	WPT57	Idaho Museum of Natural History	USA	Idaho	NA	NA	2006	2	T. furcata pratincola
WPT62	WPT62	Idaho Museum of Natural History	USA	Idaho	NA	NA	2006	2	T. furcata pratincola
WPT65	WPT65	Idaho Museum of Natural History	USA	Idaho	NA	NA	2006	2	T. furcata pratincola
WPT66	WPT66	Idaho Museum of Natural History	USA	Idaho	NA	NA	2006	2	T. furcata pratincola
WPT69	WPT69	Idaho Museum of Natural History	USA	Idaho	NA	NA	2006	2	T. furcata pratincola
WTP300	WTP300	Idaho Museum of Natural History	USA	Idaho	NA	NA	2005	2	T. furcata pratincola
2938	2938	California Academy of Sciences, San Francisco	Galapagos	Santa Cruz Island	0.37	90.2	1906	1	T. furcata punctatissima
2939	2939	California Academy of Sciences, San Francisco	Galapagos	Isabela Island	0.45	91	1906	1	T. furcata punctatissima
2941	2941	California Academy of Sciences, San Francisco	Galapagos	Isabela Island	0.45	91	1906	1	T. furcata punctatissima
2942	2942	California Academy of Sciences, San Francisco	Galapagos	Isabela Island	0.45	91	1906	2	T. furcata punctatissima
2943	2943	California Academy of Sciences, San Francisco	Galapagos	Isabela Island	0.45	91	1906	1	T. furcata punctatissima
2944	2944	California Academy of Sciences, San Francisco	Galapagos	Santa Cruz Island	0.37	90.2	1905	2	T. furcata punctatissima
2945	2945	California Academy of Sciences, San Francisco	Galapagos	Santa Cruz Island	0.37	90.2	1906	2	T. furcata punctatissima
2947	2947	California Academy of Sciences, San Francisco	Galapagos	Santiago Island	0.15	90.42	1906	2	T. furcata punctatissima
75564	75564	California Academy of Sciences, San Francisco	Galapagos	Seymour Island	0.4	90.33	1897	2	T. furcata punctatissima
1124.09	1124.09	NHM Geneva	Colombia	NA	NA	NA	2005	NA	T. furcata tuidara
1124.09	1124.09	NHM Geneva	Colombia	NA	NA	NA	2005	NA	T. furcata tuidara
1125.02	1125.02	NHM Geneva	Colombia	Cauca, Popayán	NA	NA	2005	2	T. furcata tuidara
1144.06	1144.06	NHM Geneva	Ecuador	NA	NA	NA	2005	NA	T. furcata tuidara
2006.693	2006.693	National Museum of Natural History Paris	Colombie	Sonson, Antioquia	5.71	-75.31	1924	2	T. furcata tuidara
MTD_C48381	MTD_C48381	Martin Packaert, Museum of Seckenberg, Frankfurt	Chile	Hauchecorne	-37.89	-71.64	1935	1	T. furcata tuidara
24865	YPM_24865	Peabody Museum of Natural history, Yale	Trinidad	Cunupia Ward, Caroni	10.6	-61.44	1951	2	T. furcata tuidara
1275.06	1275.06	Natural History Museum Geneva	Argentina	NA	NA	NA	1974	2	T. furcata tuidara
1482.089	1482.089	Natural History Museum Geneva	Argentina	Rio Negro, El Bolsón	NA	NA	1974	2	T. furcata tuidara
1482.091	1482.091	Natural History Museum Geneva	Argentina	Rio Negro, El Bolsón	NA	NA	1974	2	T. furcata tuidara
11847	11847	University of Kansas Biodiversity Institute	Argentina	NA	NA	NA	NA	NA	T. furcata tuidara
204_Vera	204	National Museum of Natural History Paris	Peru	NA	NA	NA	1955	NA	T. furcata tuidara
AR_PC_1feather	NA	Dr P. Christe, University of Lausanne	Argentina	Rosario	-40.76	-73.984			T. furcata tuidara
MTD_C29561	MTD_C29561	D, Seckenberg, Martin Packaert	Brasil	Santa Catarina	NA	NA	NA	NA	T. furcata tuidara
172732	172732	LSUMNS, Baton Rouge, Donna Dittmann	Haiti	Sud Dept.	18.3	-73.71	1962	2	T. glaucops glaucops
172733	172733	LSUMNS, Baton Rouge, Donna Dittmann	Haiti	Ouest Dept.	18.55	-72.31	1962	1	T. glaucops glaucops
172736	172736	LSUMNS, Baton Rouge, Donna Dittmann	Hispaniola	Barahona Prov., San Domingo	18.22	-71.1	1964	1	T. glaucops glaucops
172737	172737	LSUMNS, Baton Rouge, Donna Dittmann	Hispaniola	La Vega Prov. San Domingo	19.19	-70.55	1963	1	T. glaucops glaucops
172746	172746	LSUMNS, Baton Rouge, Donna Dittmann	Hispaniola	Dominican Republic, Dajabon Prov.; Loma de Cabreara, San Domingo	19.41	-71.61	1969	1	T. glaucops glaucops
171WOT	171WOT	Rod Angus, Scottish Owl Centre	Hispaniola	NA	NA	NA	2016	2	T. glaucops glaucops
57WOT	57WOT	Rod Angus, Scottish Owl Centre	Hispaniola	NA	NA	NA	2016	1	T. glaucops glaucops
Tyto_7	AMNH#298887	Dr. Knud Jonsson, Sweden	Celebes	Sulawesi, Kunversat, North, NorthSulawesi	0.71	124.21	1931	1	T. inexpectata
24199	ANS#191298	Academy of Natural Sciences of Drexel University, Philadelphia	Australia	Queensland, Kiagra School	NA	NA	1994	NA	T. javanica delicatula
24327	ANS#191297	Academy of Natural Sciences of Drexel University, Philadelphia	Australia	Queensland, Tarcombe Reserve, opposite Old Lochem homestead	-24.1	143.333	2003	NA	T. javanica delicatula
25672	ANS#192052	Academy of Natural Sciences of Drexel University, Philadelphia	Australia	New South Wales, 40km W Hay (Balranald Road)	-34.6333	144.367	2005	NA	T. javanica delicatula
25673	ANS#192053	Academy of Natural Sciences of Drexel University, Philadelphia	Australia	New South Wales, 40km W Hay (Balranald Road)	-34.6333	144.367	2005	NA	T. javanica delicatula
25674	ANS#192054	Academy of Natural Sciences of Drexel University, Philadelphia	Australia	New South Wales, 40km W Hay (Balranald Road)	-34.6333	144.367	2005	NA	T. javanica delicatula
25676	ANS#192098	Academy of Natural Sciences of Drexel University, Philadelphia	Australia	South Australia, 11km before Mt. Barker turnoff on SE Freeway, Mt. Lofty Ranges	-35.0167	138.767	1995	NA	T. javanica delicatula
25677	ANS#192056	Academy of Natural Sciences of Drexel University, Philadelphia	Australia	New South Wales, 2km W Stockinbingal	-34.5	147.85	2004	NA	T. javanica delicatula
25724	ANS#192113	Academy of Natural Sciences of Drexel University, Philadelphia	Australia	New South Wales, Murrumbateman, Merryville Park	-34.9667	149.033	2005	NA	T. javanica delicatula
25741	ANS#192122	Academy of Natural Sciences of Drexel University, Philadelphia	Australia	New South Wales, ca. 14km E Jugiong near Benangaroo Road (Hume Highway)	-34.8	148.467	2006	NA	T. javanica delicatula
57441	UWBN#57441	Burke Museum of Natural History and Culture	Australia	New South Wales; Deniliquin, 1 km N	NA	NA	1994	1	T. javanica delicatula
57442	UWBN#57442	Burke Museum of Natural History and Culture	Australia	New South Wales; Tocumwal; Caromar station	NA	NA	1994	1	T. javanica delicatula
62912	UWBM#62912	Burke Museum of Natural History and Culture	Australia	New South Wales; Brighton-Le-Sands; Rockdale Park	-33.95	151.133	1994	2	T. javanica delicatula
78155	UWBM#78155	Burke Museum of Natural History and Culture	Australia	South Australia; South Australian Museum, Adelaide	NA	NA	2002	2	T. javanica delicatula
78173	UWBM#78173	Burke Museum of Natural History and Culture	Australia	South Australia; Wellington, 2 km N	NA	NA	2002	2	T. javanica delicatula
78174	UWBM#78174	Burke Museum of Natural History and Culture	Australia	South Australia; South Australian Museum, Adelaide; near Scott College	NA	NA	2002	2	T. javanica delicatula
1980-2-423	1980/2/423	Queen Victoria Museum, Launceston	Tasmania	Tasmania, Darlington Pt, Maria Island	-42.38	148.05	1980	NA	T. javanica delicatula
62912 or 69912?	UWBM#62912	Burke Museum of Natural History and Culture	Australia	New South Wales; Brighton-Le-Sands; Rockdale Park	-33.95	151.133	1994	2	T. javanica delicatula
A002274	O32030	Queensland Museum, Brisbane	Australia	Hawkesbury Rd, Anstead, outer western suburb of Brisbane, SEQ	-27.56	152.854	NA	NA	T. javanica delicatula
A002326	O32145	Queensland Museum, Brisbane	Australia	Karalee, outer eastern suburb of Ipswich, SEQ	-27.32	152.84	NA	NA	T. javanica delicatula
A002360	O32189	Queensland Museum, Brisbane	Australia	Banskia Beach, Bribie Is, SEQ	-27.03	153.13	NA	NA	T. javanica delicatula
B10639	B10639	Australian National Wildlife Collection, Canberrra	Australia	TOWNSVILLE REGION	NA	NA	NA	NA	T. javanica delicatula
B28679	B28679	Australian National Wildlife Collection, Canberrra	Australia	Queensland, Julatten, Mount Molloy	-16.6167	145.333	1995	2	T. javanica delicatula
B29972	B29972	Australian National Wildlife Collection, Canberrra	Australia	South Australia, Moorlands	-35.3	139.65	2002	1	T. javanica delicatula
B32277	B32277	Australian National Wildlife Collection, Canberrra	Australia	New South Wales, Murwillumbah	-28.4583	153.533	2000	1	T. javanica delicatula
B32301	B32301	Australian National Wildlife Collection, Canberrra	Australia	South Australia, Balaklava Region	-34.15	138.417	1997	2	T. javanica delicatula
B32307	B32307	Australian National Wildlife Collection, Canberrra	Australia	New South Wales, Bookham on Hume highway	-34.8167	148.483	2000	1	T. javanica delicatula
B32390	B32390	Australian National Wildlife Collection, Canberrra	Australia	Queensland, Kenilworth	-26.6	152.733	2000	2	T. javanica delicatula
B32596	B32596	Australian National Wildlife Collection, Canberrra	Australia	TOLGA, N OF ATHERTON, ATHERTON TABLELAND,	NA	NA	NA	NA	T. javanica delicatula
B34738	B34738	Australian National Wildlife Collection, Canberrra	Australia	New South Wales,22 KM SW OF LOCKHART ON LOCKHART/URANA ROAD	-35.3089	146.499	2006	2	T. javanica delicatula
B44281	B44281	Australian National Wildlife Collection, Canberrra	Australia	Queensland,SHOALWATER BAY ARMY TRAINING RESERVE, N OF ROCKHAMPTON	-22.7667	150.561	1992	2	T. javanica delicatula
DOT 17802	AMNH DOT#17802	American Museum of Natural History, NY	Australia	Western Australia; Wellstead	NA	NA	NA	NA	T. javanica delicatula
MTD_C51347	MTD_C51347	D, Seckenberg, Martin Packaert	Australia	NA	NA	NA	NA	NA	T. javanica delicatula
O33096	O33096	Queensland Museum, Brisbane	Australia	Moggill Road, 100m West of Pinjanra, junction Pinjanra Hills			2014	NA	T. javanica delicatula
QVM-1970-2-0060	QVM:1970:2:0060	Queen Victoria Museum, Launceston	Tasmania	Chappell Islands	-40.16	147.55	1970	NA	T. javanica delicatula
B-45802	LSUMZ B-45802	Louisana Museum of Natural Science - Baton Rouge	Vanuatu	Espiritu Santo; 0.5 km N Wusi	-15.36	166.65	2002	2	T. javanica interdeposita
66221	UWBM#66221	Burke Museum of Natural History and Culture	Singapore	NA	NA	NA	2000	1	T. javanica javanica
66222	UWBM#66222	Burke Museum of Natural History and Culture	Singapore	NA	NA	NA	1998	2	T. javanica javanica
66223	UWBM#66223	Burke Museum of Natural History and Culture	Singapore	NA	NA	NA	1998	1	T. javanica javanica
66232	UWBM#66232	Burke Museum of Natural History and Culture	Singapore	NA	NA	NA	1998	1	T. javanica javanica
67483	UWBM#67483	Burke Museum of Natural History and Culture	Indonesia	Propinsi Jambi; Kerinci District; Gunung Kerinci summit, 9 km S, 2.25 km E; Kersit Tuo Village; tea plantation	NA	NA	2001	1	T. javanica javanica
73837	UWBM#73837	Burke Museum of Natural History and Culture	Singapore	NA	NA	NA	2001	1	T. javanica javanica
73845	UWBM#73845	Burke Museum of Natural History and Culture	Singapore	NA	NA	NA	2002	2	T. javanica javanica
73890	UWBM#73890	Burke Museum of Natural History and Culture	Singapore	NA	NA	NA	2001	2	T. javanica javanica
80392	UWBM#80392	Burke Museum of Natural History and Culture	Singapore	NA	NA	NA	2003	1	T. javanica javanica
83515	UWBM#83515	Burke Museum of Natural History and Culture	Malaysia	Johor; Batu Pahat	NA	NA	2001	1	T. javanica javanica
83532	UWBM#83532	Burke Museum of Natural History and Culture	Singapore	NA	NA	NA	2006	2	T. javanica javanica
83635	UWBM#83635	Burke Museum of Natural History and Culture	Singapore	Stadium Boulevard	NA	NA	2004	2	T. javanica javanica
DOT 17807	AMNH DOT#17807	American Museum of Natural History, New York City	Singapore	NA	NA	NA	NA	NA	T. javanica javanica
DOT 9640	AMNH DOT#9640	American Museum of Natural History, New York City	Singapore	Tuas Southweast	NA	NA	NA	NA	T. javanica javanica
5603	5603	Natural History Museum Basel	New Caledonia	Oubatche	-20.47	164.59	1911	1	T. javanica lifuensis
5604	5604	Natural History Museum Basel	New Caledonia	Koné	-21.06	164.86	1911	1	T. javanica lifuensis
5605	5605	Natural History Museum Basel	New Caledonia	Lifou Island, Képénée (Quépénée [Xepenehe]), Lifou, Loyalty's	-20.965	167.23	1912	1	T. javanica lifuensis
71255	YPM_71255	Peabody Museum of Natural history, Yale	New Caledonia	Ouhate	-21.18	165.13	1962	1	T. javanica lifuensis
22552	22552	University of Kansas Biodiversity Institute	Fiji Islands	NA	NA	NA	NA	NA	T. javanica lulu
Futuna-Leava	Futuna-Leava	Dr. Alice Cibois	Fiji Islands	Futuna, Leava	NA	NA	NA	NA	T. javanica lulu
MTD_C44282	#REF!	D, Seckenberg, Martin Packaert	Indonesia	Moluccas	NA	NA	NA	NA	T. javanica nigrobrunnea
22855	22855	Western Australian Museum Perth	Indonesia	Sumba Island	-9.27	119.22	1989	2	T. javanica sumbaensis
25308	25308	University of Kansas Biodiversity Institute	Phillipines	Negros Island	NA	NA	NA	NA	T. longimembris Asia
70966	70966	USA, San Francisco, California Academy of Sciences, Moe Flannery	Philippines	Negros island, Amlan Area	9.43	123.17	1959	NA	T. longimembris Asia
70967	70967	USA, San Francisco, California Academy of Sciences, Moe Flannery	Philippines	Mindanao island	7.8	125	1959	NA	T. longimembris Asia
358290	FMNH_358290	Field Museum of natural History, Chicago	Philippines	Sibuyan, Tambayan	12.4	122.59	1942	2	T. longimembris Asia
42617	YPM_42617	Peabody Museum of Natural history, Yale	India	Bihar, Baghownie	26.1	85.94	1923	1	T. longimembris Asia
459	459	Himeji Science Museum, Hyogo	Taiwan	NA	23.2	121	1971	1	T. longimembris Asia
A1-31889	A1-31889	Himeji Science Museum, Hyogo	Taiwan	NA	23.2	121	1970	2	T. longimembris Asia
A1-32711	A1-32711	Himeji Science Museum, Hyogo	Taiwan	NA	23.2	121	1971	1	T. longimembris Asia
344944	344944	Field Museum of natural History, Chicago	NA	NA	NA	NA	NA	NA	T. longimembris Asia
26211	26211	Western Australian Museum Perth	Australia	Fitzroy Crossing, Western Australia	-18.19	125.56	1996	2	T. longimembris Australia
27696	27696	Western Australian Museum Perth	Australia	Western Australia	NA	NA	1999	NA	T. longimembris Australia
36988	36988	Western Australian Museum Perth	Australia	Broome, Roebuck plains, Western Australia	-17.92	122.39	NA	2	T. longimembris Australia
A005781	O32565	Brisbane, Queensland Museum	Australia	Bruce Highway, Wild Horse Mtn, SEQ	26o 56' S	153o 00' E	NA	NA	T. longimembris Australia
B32599	B32599	Australian National Wildlife Collection, Canberrra	Australia	Queensland,BRUCE HIGHWAY, 3 KM S OF SILKWOOD, S OF INNISFAIL	-17.7833	146.041	2001	1	T. longimembris Australia
4886	4886	South Australian Museum, Adelaide	Tasmania	NA	-41.26	147.08	1906	NA	T. novaehollandiae castenops
9628	9628	South Australian Museum, Adelaide	Tasmania	NA	NA	NA	1900	NA	T. novaehollandiae castenops
25753	ANSP#25753	Academy of Natural Sciences of Philadelphia, Pensylvania	Australia	Philadelphia	NA	NA	NA	NA	T. novaehollandiae castenops
1984.2.0184	1984.2.0184	Queen Victoria Museum, Launceston	Tasmania	Dilston	-41.32	147.05	1984	2	T. novaehollandiae castenops
1984.2.0189	1984.2.0189	Queen Victoria Museum, Launceston	Tasmania	Fingal	-41.38	147.58	1984	1	T. novaehollandiae castenops
1986.2.0118	1986.2.0118	Queen Victoria Museum, Launceston	Tasmania	Sidmouth	-41.22	146.9	1986	2	T. novaehollandiae castenops
1994.2.0019	1994.2.0019	Queen Victoria Museum, Launceston	Tasmania	Scamander	-41.27	148.16	1994	1	T. novaehollandiae castenops
1994.2.0022	1994.2.0022	Queen Victoria Museum, Launceston	Tasmania	Grindelwald	-41.21	147	1994	1	T. novaehollandiae castenops
1995.2.0010	1995.2.0010	Queen Victoria Museum, Launceston	Tasmania	Mole Creek	-41.43	146.24	1995	2	T. novaehollandiae castenops
B32415	B32415	Australian National Wildlife Collection, Canberrra	Tasmania	WYNYARD	-41	145.733	1991	2	T. novaehollandiae castenops
B32442	B32442	Australian National Wildlife Collection, Canberrra	Tasmania	NEW NORFOLK	-42.7833	147.067	1990	2	T. novaehollandiae castenops
B32465	B32465	Australian National Wildlife Collection, Canberrra	Tasmania	FORCETT	-42.8	147.633	1992	2	T. novaehollandiae castenops
B32473	B32473	Australian National Wildlife Collection, Canberrra	Tasmania	KINGSTON	-42.9833	147.3	1991	1	T. novaehollandiae castenops
B32474	B32474	Australian National Wildlife Collection, Canberrra	Tasmania	LONGFORD	-41.6	147.133	1991	1	T. novaehollandiae castenops
B34493	B34493	Australian National Wildlife Collection, Canberrra	Tasmania	SASSAFRAS	-41.2833	146.5	2001	1	T. novaehollandiae castenops
Tyto_6	AMNH 425940	Dr. Knud Jonsson, Sweden	Papua New Guinea	Western division, Vassi Kussa River Tarara	-9.15	142.01	1937	2	T. novaehollandiae novaehollandiae
20491	20491	South Australian Museum, Adelaide	Australia	Cape York Peninsula, Watson River	-13.16	141.53	1914	2	T. novaehollandiae novaehollandiae
46798	46798	South Australian Museum, Adelaide	Australia	Murray Mallee, Palmer	-34.51	139.1	1991	NA	T. novaehollandiae novaehollandiae
A002493	O32293	Queensland Museum, Brisbane	Australia	NA	NA	NA	NA	NA	T. novaehollandiae novaehollandiae
A005759	O32540	Queensland Museum, Brisbane	Australia	Coondoolik	-27.28	153.1	2006	NA	T. novaehollandiae novaehollandiae
A005949	O32861	Queensland Museum, Brisbane	Australia	Fanny St Annerley	-27.31	153	2009	2	T. novaehollandiae novaehollandiae
A008597	O33072	Queensland Museum, Brisbane	Australia	Cunningham's Gap	-28.0498	152.399	NA	NA	T. novaehollandiae novaehollandiae
B29955	B29955	Australian National Wildlife Collection, Canberrra	Australia	New South Wales,BROGO RIVER, PRINCES HIGHWAY, 4 KM N OF BROGO, N OF BEGA	-36.5444	149.825	2007	NA	T. novaehollandiae novaehollandiae
B31680	B31680	Australian National Wildlife Collection, Canberrra	Tasmania	SOUTHERN OUTLET, ST HELENS	-41.3333	148.25	1999	NA	T. novaehollandiae novaehollandiae
B31681	B31681	Australian National Wildlife Collection, Canberrra	Tasmania	Gravelly beach	-41.3	146.967	1999	2	T. novaehollandiae novaehollandiae
B32427	B32427	Australian National Wildlife Collection, Canberrra	Tasmania	CHANNEL HIGHWAY, KINGSTON	-42.9833	147.333	1998	2	T. novaehollandiae novaehollandiae
B32566	B32566	Australian National Wildlife Collection, Canberrra	NA	NA	NA	NA	NA	NA	T. novaehollandiae novaehollandiae
B34489	B34489	Australian National Wildlife Collection, Canberrra	Australia	Western Australia,ALBANY REGION	-35	117.9	2000	1	T. novaehollandiae novaehollandiae
B34498	B34498	Australian National Wildlife Collection, Canberrra	Tasmania	NA	-42.0407	146.705	NA	NA	T. novaehollandiae novaehollandiae
B34668	B34668	Australian National Wildlife Collection, Canberrra	Australia	Western Australia,ALBANY	-35	117.85	2006	NA	T. novaehollandiae novaehollandiae
B34851	B34851	Australian National Wildlife Collection, Canberrra	Australia	New South Wales,Lord Howe Island	-31.55	159.067	2006	NA	T. novaehollandiae novaehollandiae
4632	4632	Natural History Museum Basel	Sulawesi,	Kema	1.35	125.05	1893	1	T. rosenbergii
4634	4634	Natural History Museum Basel	Sulawesi,	Tomohon	1.33	124.84	1894	1	T. rosenbergii
Tyto_8	AMNH 298884	Dr. Knud Jonsson, Sweden	Sulawesi	North, Rurukan	1.34	124.87	1931	1	T. rosenbergii
1932.38	1932.38	National Museum of Natural History Paris	Madagascar	AnalamazoatraReserve	-18.93	46.43	1930	1	T. soumagnei
363792	363792	Chicago, Field Museum of natural History	Madagascar	Antsiranoma	-12.33	49.29	1943	2	T. soumagnei
12267	12267	University of Kansas Natural History Museum, Lawrence	British New Guinea Papua	Madang Prov. Meskor BushCamp	-5.1	145.2	2007	2	T. tenebricosa spp
24469	ANS_191968	Academy of Natural Sciences of Philadelphia, Pensylvania	Australia	Queensland, Bottom Rex Ranges; 0.5 mile from Cook Highway	NA	NA	2003	NA	T. tenebricosa spp
30222, O30222	O30222	Brisbane, Queensland Museum	Australia	Gordonvale Rd, 5.2km E Yungaburra	-17.22	145.66	1993	NA	T. tenebricosa spp
B10635	B10635	Australian National Wildlife Collection, Canberrra	Australia	NA	NA	NA	NA	NA	T. tenebricosa spp
B10681	B10681	Australian National Wildlife Collection, Canberrra	Australia	NA	NA	NA	NA	NA	T. tenebricosa spp
B28680	B28680	Australian National Wildlife Collection, Canberrra	Australia	Queensland,JULATTEN, 8 KM E OF MT MOLLOY	-16.6833	145.333	1997	1	T. tenebricosa spp
B32569	B32569	Australian National Wildlife Collection, Canberrra	Australia	Queensland,PALMERSTON HIGHWAY, W OF INNISFAIL	-17.5667	145.683	2000	NA	T. tenebricosa spp
B34874	B34874	Australian National Wildlife Collection, Canberrra	Australia	Queensland,Daintree Village	-16.25	145.33	2007	1	T. tenebricosa spp
B47077	B47077	Australian National Wildlife Collection, Canberrra	Australia	Australia, New South Wales,LEMON TREE ROAD, MEBBIN STATE FOREST, TWEED VALLEY	-28.4667	153.189	1995	1	T. tenebricosa spp
27011	O27011	Brisbane, Queensland Museum	Australia	Tim Shea Falls, Bunya Mountains NP	-26.5	151.38	1986	NA	T. tenebricosa spp
32998, 32998.B	32998.B	Brisbane, Queensland Museum	Australia	Mt Glorious (630m), Brisbane	-27.33	152.77	1912	1	T. tenebricosa spp
A006259	O32000	Brisbane, Queensland Museum	Australia	Verrierdale, at end of Pryor Rd via Eumundi, SEQ	-26.48	153	2003	2	T. tenebricosa spp
B47122	B47122	Australian National Wildlife Collection, Canberrra	Australia	New South Wales,BOOMERANG FALLS, WHIAN WHIAN STATE FOREST, TWEED VALLEY	-28.6389	153.374	1995	2	T. tenebricosa spp
B47350	B47350	Australian National Wildlife Collection, Canberrra	Australia	New South Wales,FREEMANS WATERHOLES, C.20 KM W OF NEWCASTLE	-32.9833	151.467	1995	2	T. tenebricosa spp
		Dr. Alexandre Roulin	Switzerland	population between Morat, Yverdon, Lausanne			1996 to 2018		T. alba alba
